# Supplementary material for: Implementation of the AAMC's Holistic Review Model for Psychiatry Resident Recruitment
Source: MedEdPORTAL. 2023 Feb 7;19:11299. doi: 10.15766/mep_2374-8265.11299 (PMC9902530; doi:10.15766/mep_2374-8265.11299)
Supplement: Supplementary file 1 — Holistic Review Didactic Slides.pptxBreakout Group Exercise Worksheet.docxApplicant Criteria Identification and Prioritization.docxApplying Holistic Review to Resident Selection.docxSurvey.docx [file mep_2374-8265.11299-s001.zip]

Archive with 6 entries (6 files):
- C. Applicant Criteria Identification and Prioritization.docx
- D. Applying Holistic Review to Resident Selection.docx
- E. Survey.docx
- A. Holistic Review Didactic Slides.pptx
- B. Breakout Group Exercise Worksheet.docx
- Educational Summary Report_11299.pdf
